# Supplementary material for: The Self and Its Right Insula—Differential Topography and Dynamic of Right vs. Left Insula
Source: Brain Sci. 2021 Oct 2;11(10):1312. doi: 10.3390/brainsci11101312 (PMC8533814; doi:10.3390/brainsci11101312)
Supplement: Supplementary file 1 [file brainsci-11-01312-s001.zip]

Archive with 1 entries (1 files):
- brainsci-1383272-supplementary.pdf
